# Supplementary material for: Biallelic NDUFA4 Deletion Causes Mitochondrial Complex IV Deficiency in a Patient with Leigh Syndrome
Source: Genes (Basel). 2024 Apr 17;15(4):500. doi: 10.3390/genes15040500 (PMC11050323; doi:10.3390/genes15040500)
Supplement: Supplementary file 1 [file genes-15-00500-s001.zip]

Archive with 3 entries (3 files):
- BM2 Int tremor_IMG_0133.MOV
- BM2 Unsteady_dystonia_IMG_0135.MOV
- Misceo NDUFA4 Supplemental 13032024.pdf
